# Supplementary material for: Exploring the potential bioactive compounds group and mechanism of Ci Bai Capsule in treating leukopenia: a combined approach of network pharmacology and transcriptome evidences
Source: Chin Med. 2025 Sep 1;20:139. doi: 10.1186/s13020-025-01197-9 (PMC12400580; doi:10.1186/s13020-025-01197-9)
Supplement: Supplementary file 1 — Supplementary Material 1. [file 13020_2025_1197_MOESM1_ESM.zip]

Archive with 5 entries (4 files):
- Supplementary file/
- Supplementary file/suppl1-Syndrome-related genes collected in CTD.xlsx
- Supplementary file/suppl2-Pubchem ids of compouds in CB.xlsx
- Supplementary file/suppl3-Collection of components in Cibai Capsule.docx
- Supplementary file/suppl4-Primer sequences.xlsx
