# Supplementary material for: Exploring the potential bioactive compounds group and mechanism of Ci Bai Capsule in treating leukopenia: a combined approach of network pharmacology and transcriptome evidences
Source: Chin Med. 2025 Sep 1;20:139. doi: 10.1186/s13020-025-01197-9 (PMC12400580; doi:10.1186/s13020-025-01197-9)
Supplement: Supplementary file 1 — Supplementary Material 1. [file 13020_2025_1197_MOESM1_ESM.zip › Supplementary file/suppl1-Syndrome-related genes collected in CTD.xlsx]

## Sheet: Sheet2
gene	Mesh	tcm_sym	database
IL2	Asthenia	Weakened Spleen and Kidneys	CTD
ABCD4	Malnutrition	Insufficient Blood	CTD
AGT	Malnutrition	Insufficient Blood	CTD
APOA1	Malnutrition	Insufficient Blood	CTD
APOB	Malnutrition	Insufficient Blood	CTD
BCO1	Malnutrition	Insufficient Blood	CTD
BMP4	Malnutrition	Insufficient Blood	CTD
CASP1	Malnutrition	Insufficient Blood	CTD
CAT	Malnutrition	Insufficient Blood	CTD
CBLIF	Malnutrition	Insufficient Blood	CTD
CBS	Malnutrition	Insufficient Blood	CTD
CCS	Malnutrition	Insufficient Blood	CTD
CLCN5	Malnutrition	Insufficient Blood	CTD
CP	Malnutrition	Insufficient Blood	CTD
CTH	Malnutrition	Insufficient Blood	CTD
CUBN	Malnutrition	Insufficient Blood	CTD
CYP27B1	Malnutrition	Insufficient Blood	CTD
CYP2R1	Malnutrition	Insufficient Blood	CTD
DES	Malnutrition	Insufficient Blood	CTD
DHFR	Malnutrition	Insufficient Blood	CTD
DMP1	Malnutrition	Insufficient Blood	CTD
ENPP1	Malnutrition	Insufficient Blood	CTD
FGF23	Malnutrition	Insufficient Blood	CTD
FUT2	Malnutrition	Insufficient Blood	CTD
FXYD2	Malnutrition	Insufficient Blood	CTD
GNMT	Malnutrition	Insufficient Blood	CTD
GSR	Malnutrition	Insufficient Blood	CTD
GULO	Malnutrition	Insufficient Blood	CTD
LRAT	Malnutrition	Insufficient Blood	CTD
LRP2	Malnutrition	Insufficient Blood	CTD
MAOA	Malnutrition	Insufficient Blood	CTD
MAP1LC3B	Malnutrition	Insufficient Blood	CTD
MEPE	Malnutrition	Insufficient Blood	CTD
MMACHC	Malnutrition	Insufficient Blood	CTD
MTHFR	Malnutrition	Insufficient Blood	CTD
MTR	Malnutrition	Insufficient Blood	CTD
MTRR	Malnutrition	Insufficient Blood	CTD
NPHS1	Malnutrition	Insufficient Blood	CTD
PARP1	Malnutrition	Insufficient Blood	CTD
PHEX	Malnutrition	Insufficient Blood	CTD
PON1	Malnutrition	Insufficient Blood	CTD
PRDX1	Malnutrition	Insufficient Blood	CTD
PTH	Malnutrition	Insufficient Blood	CTD
PTH1R	Malnutrition	Insufficient Blood	CTD
PYCARD	Malnutrition	Insufficient Blood	CTD
RBP4	Malnutrition	Insufficient Blood	CTD
SERPINA1	Malnutrition	Insufficient Blood	CTD
SLC19A2	Malnutrition	Insufficient Blood	CTD
SLC34A3	Malnutrition	Insufficient Blood	CTD
SLC46A1	Malnutrition	Insufficient Blood	CTD
SLC52A1	Malnutrition	Insufficient Blood	CTD
SOD1	Malnutrition	Insufficient Blood	CTD
SQSTM1	Malnutrition	Insufficient Blood	CTD
TCN2	Malnutrition	Insufficient Blood	CTD
TDO2	Malnutrition	Insufficient Blood	CTD
TGM1	Malnutrition	Insufficient Blood	CTD
TKT	Malnutrition	Insufficient Blood	CTD
TNF	Malnutrition	Insufficient Blood	CTD
TRPM6	Malnutrition	Insufficient Blood	CTD
TTPA	Malnutrition	Insufficient Blood	CTD
VDR	Malnutrition	Insufficient Blood	CTD
ABO	Stroke	Insufficient Blood	CTD
ACE	Stroke	Insufficient Blood	CTD
ADH1B	Stroke	Insufficient Blood	CTD
ADORA1	Stroke	Insufficient Blood	CTD
AGER	Stroke	Insufficient Blood	CTD
ALB	Stroke	Insufficient Blood	CTD
ALOX5	Stroke	Insufficient Blood	CTD
ALOX5AP	Stroke	Insufficient Blood	CTD
ANK2	Stroke	Insufficient Blood	CTD
APOA1	Stroke	Insufficient Blood	CTD
ATF3	Stroke	Insufficient Blood	CTD
C3	Stroke	Insufficient Blood	CTD
CASZ1	Stroke	Insufficient Blood	CTD
CCL2	Stroke	Insufficient Blood	CTD
CCL7	Stroke	Insufficient Blood	CTD
CDK6	Stroke	Insufficient Blood	CTD
CXCL2	Stroke	Insufficient Blood	CTD
CXCR2	Stroke	Insufficient Blood	CTD
CXCR3	Stroke	Insufficient Blood	CTD
CYBB	Stroke	Insufficient Blood	CTD
EDN1	Stroke	Insufficient Blood	CTD
EDNRA	Stroke	Insufficient Blood	CTD
F2	Stroke	Insufficient Blood	CTD
F5	Stroke	Insufficient Blood	CTD
FGA	Stroke	Insufficient Blood	CTD
FGF2	Stroke	Insufficient Blood	CTD
FGF21	Stroke	Insufficient Blood	CTD
FOS	Stroke	Insufficient Blood	CTD
FOXF2	Stroke	Insufficient Blood	CTD
FSHB	Stroke	Insufficient Blood	CTD
GABRA6	Stroke	Insufficient Blood	CTD
GPR17	Stroke	Insufficient Blood	CTD
HBA1	Stroke	Insufficient Blood	CTD
HDAC9	Stroke	Insufficient Blood	CTD
HSPD1	Stroke	Insufficient Blood	CTD
HTR4	Stroke	Insufficient Blood	CTD
HTRA1	Stroke	Insufficient Blood	CTD
ICAM1	Stroke	Insufficient Blood	CTD
IGF1	Stroke	Insufficient Blood	CTD
IL11	Stroke	Insufficient Blood	CTD
IL1B	Stroke	Insufficient Blood	CTD
IL1RN	Stroke	Insufficient Blood	CTD
IL22	Stroke	Insufficient Blood	CTD
IL6	Stroke	Insufficient Blood	CTD
IL6RA	Stroke	Insufficient Blood	CTD
IL6ST	Stroke	Insufficient Blood	CTD
IRF1	Stroke	Insufficient Blood	CTD
ITGA2B	Stroke	Insufficient Blood	CTD
ITGAV	Stroke	Insufficient Blood	CTD
ITGB3	Stroke	Insufficient Blood	CTD
JUNB	Stroke	Insufficient Blood	CTD
KCNK3	Stroke	Insufficient Blood	CTD
LPA	Stroke	Insufficient Blood	CTD
LRCH1	Stroke	Insufficient Blood	CTD
MMP12	Stroke	Insufficient Blood	CTD
MMP2	Stroke	Insufficient Blood	CTD
MMP9	Stroke	Insufficient Blood	CTD
MTHFR	Stroke	Insufficient Blood	CTD
NGF	Stroke	Insufficient Blood	CTD
NKX2-5	Stroke	Insufficient Blood	CTD
NOS2	Stroke	Insufficient Blood	CTD
NOS3	Stroke	Insufficient Blood	CTD
NOTCH3	Stroke	Insufficient Blood	CTD
NPY	Stroke	Insufficient Blood	CTD
PAOX	Stroke	Insufficient Blood	CTD
PDE3A	Stroke	Insufficient Blood	CTD
PITX2	Stroke	Insufficient Blood	CTD
PLA2G7	Stroke	Insufficient Blood	CTD
PLAT	Stroke	Insufficient Blood	CTD
PLAU	Stroke	Insufficient Blood	CTD
PLD1	Stroke	Insufficient Blood	CTD
PRKAA2	Stroke	Insufficient Blood	CTD
PRKCH	Stroke	Insufficient Blood	CTD
PROC	Stroke	Insufficient Blood	CTD
PRPF8	Stroke	Insufficient Blood	CTD
PTGS2	Stroke	Insufficient Blood	CTD
PTI	Stroke	Insufficient Blood	CTD
RGS7	Stroke	Insufficient Blood	CTD
S100A5	Stroke	Insufficient Blood	CTD
SERPINH1	Stroke	Insufficient Blood	CTD
SH2B3	Stroke	Insufficient Blood	CTD
SH3PXD2A	Stroke	Insufficient Blood	CTD
SIRT1	Stroke	Insufficient Blood	CTD
SMOX	Stroke	Insufficient Blood	CTD
SOD1	Stroke	Insufficient Blood	CTD
SOD2	Stroke	Insufficient Blood	CTD
SPHK2	Stroke	Insufficient Blood	CTD
STAT3	Stroke	Insufficient Blood	CTD
TBX3	Stroke	Insufficient Blood	CTD
TGFB1	Stroke	Insufficient Blood	CTD
TNF	Stroke	Insufficient Blood	CTD
TNFAIP6	Stroke	Insufficient Blood	CTD
TSPAN2	Stroke	Insufficient Blood	CTD
UCP2	Stroke	Insufficient Blood	CTD
VDR	Stroke	Insufficient Blood	CTD
VKORC1	Stroke	Insufficient Blood	CTD
WNT2B	Stroke	Insufficient Blood	CTD
XDH	Stroke	Insufficient Blood	CTD
ZCCHC14	Stroke	Insufficient Blood	CTD
ZFHX3	Stroke	Insufficient Blood	CTD
AARS1	epilepsy	Insufficient Blood	CTD
ABCB1	epilepsy	Insufficient Blood	CTD
ACTB	epilepsy	Insufficient Blood	CTD
ACTG1	epilepsy	Insufficient Blood	CTD
ADRA2A	epilepsy	Insufficient Blood	CTD
AFG3L2	epilepsy	Insufficient Blood	CTD
AKT1	epilepsy	Insufficient Blood	CTD
ALB	epilepsy	Insufficient Blood	CTD
ALDH7A1	epilepsy	Insufficient Blood	CTD
ALG13	epilepsy	Insufficient Blood	CTD
ANKRD11	epilepsy	Insufficient Blood	CTD
AP3B2	epilepsy	Insufficient Blood	CTD
ARHGEF9	epilepsy	Insufficient Blood	CTD
ARID1B	epilepsy	Insufficient Blood	CTD
ARV1	epilepsy	Insufficient Blood	CTD
ARX	epilepsy	Insufficient Blood	CTD
ASAH1	epilepsy	Insufficient Blood	CTD
ASXL3	epilepsy	Insufficient Blood	CTD
ATIC	epilepsy	Insufficient Blood	CTD
ATN1	epilepsy	Insufficient Blood	CTD
ATP6AP2	epilepsy	Insufficient Blood	CTD
AUTS2	epilepsy	Insufficient Blood	CTD
BCHE	epilepsy	Insufficient Blood	CTD
BCKDK	epilepsy	Insufficient Blood	CTD
BDKRB1	epilepsy	Insufficient Blood	CTD
BDKRB2	epilepsy	Insufficient Blood	CTD
BDNF	epilepsy	Insufficient Blood	CTD
CACNA1A	epilepsy	Insufficient Blood	CTD
CACNA1H	epilepsy	Insufficient Blood	CTD
CACNA2D2	epilepsy	Insufficient Blood	CTD
CACNB4	epilepsy	Insufficient Blood	CTD
CAD	epilepsy	Insufficient Blood	CTD
CASR	epilepsy	Insufficient Blood	CTD
CDKL5	epilepsy	Insufficient Blood	CTD
CERS1	epilepsy	Insufficient Blood	CTD
CERT1	epilepsy	Insufficient Blood	CTD
CHD2	epilepsy	Insufficient Blood	CTD
CHRM1	epilepsy	Insufficient Blood	CTD
CHRM2	epilepsy	Insufficient Blood	CTD
CHRNA2	epilepsy	Insufficient Blood	CTD
CHRNA4	epilepsy	Insufficient Blood	CTD
CHRNA7	epilepsy	Insufficient Blood	CTD
CHRNB2	epilepsy	Insufficient Blood	CTD
CLCN2	epilepsy	Insufficient Blood	CTD
CLN6	epilepsy	Insufficient Blood	CTD
CNR1	epilepsy	Insufficient Blood	CTD
CNTN2	epilepsy	Insufficient Blood	CTD
CNTNAP2	epilepsy	Insufficient Blood	CTD
COX3	epilepsy	Insufficient Blood	CTD
CPA6	epilepsy	Insufficient Blood	CTD
CRH	epilepsy	Insufficient Blood	CTD
CSTB	epilepsy	Insufficient Blood	CTD
CYP2D6	epilepsy	Insufficient Blood	CTD
DDX3X	epilepsy	Insufficient Blood	CTD
DENND5A	epilepsy	Insufficient Blood	CTD
DEPDC5	epilepsy	Insufficient Blood	CTD
DNM1	epilepsy	Insufficient Blood	CTD
DOCK7	epilepsy	Insufficient Blood	CTD
DYRK1A	epilepsy	Insufficient Blood	CTD
EEF1A2	epilepsy	Insufficient Blood	CTD
EFHC1	epilepsy	Insufficient Blood	CTD
EIF2S3	epilepsy	Insufficient Blood	CTD
EPM2A	epilepsy	Insufficient Blood	CTD
ERN1	epilepsy	Insufficient Blood	CTD
FGF12	epilepsy	Insufficient Blood	CTD
FGF2	epilepsy	Insufficient Blood	CTD
FLNA	epilepsy	Insufficient Blood	CTD
FOLR1	epilepsy	Insufficient Blood	CTD
FOS	epilepsy	Insufficient Blood	CTD
FOSB	epilepsy	Insufficient Blood	CTD
FOXG1	epilepsy	Insufficient Blood	CTD
FRRS1L	epilepsy	Insufficient Blood	CTD
FTL	epilepsy	Insufficient Blood	CTD
GABRA1	epilepsy	Insufficient Blood	CTD
GABRB1	epilepsy	Insufficient Blood	CTD
GABRB2	epilepsy	Insufficient Blood	CTD
GABRB3	epilepsy	Insufficient Blood	CTD
GABRD	epilepsy	Insufficient Blood	CTD
GABRG2	epilepsy	Insufficient Blood	CTD
GAL	epilepsy	Insufficient Blood	CTD
GFAP	epilepsy	Insufficient Blood	CTD
GNAO1	epilepsy	Insufficient Blood	CTD
GOSR2	epilepsy	Insufficient Blood	CTD
GPX1	epilepsy	Insufficient Blood	CTD
GRIN2A	epilepsy	Insufficient Blood	CTD
GRIN2B	epilepsy	Insufficient Blood	CTD
GRIN2D	epilepsy	Insufficient Blood	CTD
GRM1	epilepsy	Insufficient Blood	CTD
GRM2	epilepsy	Insufficient Blood	CTD
GRM3	epilepsy	Insufficient Blood	CTD
GRM4	epilepsy	Insufficient Blood	CTD
GRM5	epilepsy	Insufficient Blood	CTD
GUF1	epilepsy	Insufficient Blood	CTD
HBEGF	epilepsy	Insufficient Blood	CTD
HCN1	epilepsy	Insufficient Blood	CTD
HNRNPU	epilepsy	Insufficient Blood	CTD
HSD17B4	epilepsy	Insufficient Blood	CTD
IER3IP1	epilepsy	Insufficient Blood	CTD
IL1A	epilepsy	Insufficient Blood	CTD
IL1B	epilepsy	Insufficient Blood	CTD
ILK	epilepsy	Insufficient Blood	CTD
IQSEC2	epilepsy	Insufficient Blood	CTD
ITPA	epilepsy	Insufficient Blood	CTD
JRK	epilepsy	Insufficient Blood	CTD
KCNA2	epilepsy	Insufficient Blood	CTD
KCNAB2	epilepsy	Insufficient Blood	CTD
KCNB1	epilepsy	Insufficient Blood	CTD
KCNC1	epilepsy	Insufficient Blood	CTD
KCNC4	epilepsy	Insufficient Blood	CTD
KCNH1	epilepsy	Insufficient Blood	CTD
KCNK9	epilepsy	Insufficient Blood	CTD
KCNMA1	epilepsy	Insufficient Blood	CTD
KCNQ2	epilepsy	Insufficient Blood	CTD
KCNQ3	epilepsy	Insufficient Blood	CTD
KCNT1	epilepsy	Insufficient Blood	CTD
KCTD7	epilepsy	Insufficient Blood	CTD
KDR	epilepsy	Insufficient Blood	CTD
L2HGDH	epilepsy	Insufficient Blood	CTD
LGI1	epilepsy	Insufficient Blood	CTD
LMNB2	epilepsy	Insufficient Blood	CTD
MARCHF6	epilepsy	Insufficient Blood	CTD
MDH2	epilepsy	Insufficient Blood	CTD
MECP2	epilepsy	Insufficient Blood	CTD
MEF2C	epilepsy	Insufficient Blood	CTD
MICAL1	epilepsy	Insufficient Blood	CTD
MTOR	epilepsy	Insufficient Blood	CTD
NACC1	epilepsy	Insufficient Blood	CTD
NDP	epilepsy	Insufficient Blood	CTD
NECAP1	epilepsy	Insufficient Blood	CTD
NES	epilepsy	Insufficient Blood	CTD
NEU1	epilepsy	Insufficient Blood	CTD
NEXMIF	epilepsy	Insufficient Blood	CTD
NGF	epilepsy	Insufficient Blood	CTD
NHLRC1	epilepsy	Insufficient Blood	CTD
NPRL2	epilepsy	Insufficient Blood	CTD
NPRL3	epilepsy	Insufficient Blood	CTD
NPY	epilepsy	Insufficient Blood	CTD
NPY2R	epilepsy	Insufficient Blood	CTD
NTF3	epilepsy	Insufficient Blood	CTD
OPRD1	epilepsy	Insufficient Blood	CTD
OPRM1	epilepsy	Insufficient Blood	CTD
OXT	epilepsy	Insufficient Blood	CTD
P2RX2	epilepsy	Insufficient Blood	CTD
P2RX4	epilepsy	Insufficient Blood	CTD
P2RX7	epilepsy	Insufficient Blood	CTD
PCDH19	epilepsy	Insufficient Blood	CTD
PHF6	epilepsy	Insufficient Blood	CTD
PLCB1	epilepsy	Insufficient Blood	CTD
PLPBP	epilepsy	Insufficient Blood	CTD
PMP22	epilepsy	Insufficient Blood	CTD
POLG	epilepsy	Insufficient Blood	CTD
POMC	epilepsy	Insufficient Blood	CTD
PRDM8	epilepsy	Insufficient Blood	CTD
PRICKLE1	epilepsy	Insufficient Blood	CTD
PRNP	epilepsy	Insufficient Blood	CTD
PRRT2	epilepsy	Insufficient Blood	CTD
PURA	epilepsy	Insufficient Blood	CTD
RAB39B	epilepsy	Insufficient Blood	CTD
RAPGEF2	epilepsy	Insufficient Blood	CTD
RELN	epilepsy	Insufficient Blood	CTD
ROGDI	epilepsy	Insufficient Blood	CTD
SACS	epilepsy	Insufficient Blood	CTD
SAMD12	epilepsy	Insufficient Blood	CTD
SCN1A	epilepsy	Insufficient Blood	CTD
SCN1B	epilepsy	Insufficient Blood	CTD
SCN2A	epilepsy	Insufficient Blood	CTD
SCN3A	epilepsy	Insufficient Blood	CTD
SCN8A	epilepsy	Insufficient Blood	CTD
SELENOW	epilepsy	Insufficient Blood	CTD
SERPINI1	epilepsy	Insufficient Blood	CTD
SIK1	epilepsy	Insufficient Blood	CTD
SLC12A2	epilepsy	Insufficient Blood	CTD
SLC12A5	epilepsy	Insufficient Blood	CTD
SLC13A5	epilepsy	Insufficient Blood	CTD
SLC1A1	epilepsy	Insufficient Blood	CTD
SLC1A2	epilepsy	Insufficient Blood	CTD
SLC1A3	epilepsy	Insufficient Blood	CTD
SLC25A22	epilepsy	Insufficient Blood	CTD
SLC4A10	epilepsy	Insufficient Blood	CTD
SLC6A1	epilepsy	Insufficient Blood	CTD
SLC9A6	epilepsy	Insufficient Blood	CTD
SLCO1A5	epilepsy	Insufficient Blood	CTD
SLIT2	epilepsy	Insufficient Blood	CTD
SMC1A	epilepsy	Insufficient Blood	CTD
SNAP25	epilepsy	Insufficient Blood	CTD
SPARCL1	epilepsy	Insufficient Blood	CTD
SPATA5	epilepsy	Insufficient Blood	CTD
SPTAN1	epilepsy	Insufficient Blood	CTD
SRPX2	epilepsy	Insufficient Blood	CTD
ST3GAL5	epilepsy	Insufficient Blood	CTD
STAMBP	epilepsy	Insufficient Blood	CTD
STARD7	epilepsy	Insufficient Blood	CTD
STRADA	epilepsy	Insufficient Blood	CTD
STX1B	epilepsy	Insufficient Blood	CTD
STXBP1	epilepsy	Insufficient Blood	CTD
SYN1	epilepsy	Insufficient Blood	CTD
SYNGAP1	epilepsy	Insufficient Blood	CTD
SYNJ1	epilepsy	Insufficient Blood	CTD
SZT2	epilepsy	Insufficient Blood	CTD
TBC1D24	epilepsy	Insufficient Blood	CTD
TEK	epilepsy	Insufficient Blood	CTD
TGFB1	epilepsy	Insufficient Blood	CTD
TNRC6A	epilepsy	Insufficient Blood	CTD
TRNF	epilepsy	Insufficient Blood	CTD
TRNI	epilepsy	Insufficient Blood	CTD
TRNK	epilepsy	Insufficient Blood	CTD
TRNL1	epilepsy	Insufficient Blood	CTD
TRNP	epilepsy	Insufficient Blood	CTD
TRPV1	epilepsy	Insufficient Blood	CTD
TSC1	epilepsy	Insufficient Blood	CTD
TSC2	epilepsy	Insufficient Blood	CTD
TXNRD1	epilepsy	Insufficient Blood	CTD
UBA5	epilepsy	Insufficient Blood	CTD
UBE3A	epilepsy	Insufficient Blood	CTD
UPB1	epilepsy	Insufficient Blood	CTD
VDAC1	epilepsy	Insufficient Blood	CTD
VDAC2	epilepsy	Insufficient Blood	CTD
VDR	epilepsy	Insufficient Blood	CTD
VEGFA	epilepsy	Insufficient Blood	CTD
WDR45	epilepsy	Insufficient Blood	CTD
WTRS	epilepsy	Insufficient Blood	CTD
WWOX	epilepsy	Insufficient Blood	CTD
ZNHIT3	epilepsy	Insufficient Blood	CTD
IL2	Asthenia	Chronic Deficiency or Fatigue Syndrome	CTD
ACE	Cough	Chronic Deficiency or Fatigue Syndrome	CTD
KNG1	Cough	Chronic Deficiency or Fatigue Syndrome	CTD
TRPA1	Cough	Chronic Deficiency or Fatigue Syndrome	CTD
TRPV1	Cough	Chronic Deficiency or Fatigue Syndrome	CTD
NSDHL	Underweight	Chronic Deficiency or Fatigue Syndrome	CTD
IL2	Asthenia	Chronic Deficiency or Fatigue Syndrome	CTD
ASPG	Fever	Chronic Deficiency or Fatigue Syndrome	CTD
CCK	Fever	Chronic Deficiency or Fatigue Syndrome	CTD
CRH	Fever	Chronic Deficiency or Fatigue Syndrome	CTD
CSF3	Fever	Chronic Deficiency or Fatigue Syndrome	CTD
CXCL8	Fever	Chronic Deficiency or Fatigue Syndrome	CTD
EPHX1	Fever	Chronic Deficiency or Fatigue Syndrome	CTD
FSHB	Fever	Chronic Deficiency or Fatigue Syndrome	CTD
HMGB1	Fever	Chronic Deficiency or Fatigue Syndrome	CTD
HTR1A	Fever	Chronic Deficiency or Fatigue Syndrome	CTD
HTR2A	Fever	Chronic Deficiency or Fatigue Syndrome	CTD
IFNA2	Fever	Chronic Deficiency or Fatigue Syndrome	CTD
IFNG	Fever	Chronic Deficiency or Fatigue Syndrome	CTD
IL1A	Fever	Chronic Deficiency or Fatigue Syndrome	CTD
IL1B	Fever	Chronic Deficiency or Fatigue Syndrome	CTD
IL1RN	Fever	Chronic Deficiency or Fatigue Syndrome	CTD
IL2	Fever	Chronic Deficiency or Fatigue Syndrome	CTD
IL6	Fever	Chronic Deficiency or Fatigue Syndrome	CTD
IL6RA	Fever	Chronic Deficiency or Fatigue Syndrome	CTD
MVK	Fever	Chronic Deficiency or Fatigue Syndrome	CTD
NOS1	Fever	Chronic Deficiency or Fatigue Syndrome	CTD
POMC	Fever	Chronic Deficiency or Fatigue Syndrome	CTD
PRKCD	Fever	Chronic Deficiency or Fatigue Syndrome	CTD
PRL	Fever	Chronic Deficiency or Fatigue Syndrome	CTD
PTGES	Fever	Chronic Deficiency or Fatigue Syndrome	CTD
PTGS2	Fever	Chronic Deficiency or Fatigue Syndrome	CTD
SOD2	Fever	Chronic Deficiency or Fatigue Syndrome	CTD
STAT3	Fever	Chronic Deficiency or Fatigue Syndrome	CTD
TLR3	Fever	Chronic Deficiency or Fatigue Syndrome	CTD
TNF	Fever	Chronic Deficiency or Fatigue Syndrome	CTD
TNFRSF1A	Fever	Chronic Deficiency or Fatigue Syndrome	CTD
TPH2	Fever	Chronic Deficiency or Fatigue Syndrome	CTD
LEP	Polydipsia	Febrile Disease	CTD
ASPG	Fever	Febrile Disease	CTD
CCK	Fever	Febrile Disease	CTD
CRH	Fever	Febrile Disease	CTD
CSF3	Fever	Febrile Disease	CTD
CXCL8	Fever	Febrile Disease	CTD
EPHX1	Fever	Febrile Disease	CTD
FSHB	Fever	Febrile Disease	CTD
HMGB1	Fever	Febrile Disease	CTD
HTR1A	Fever	Febrile Disease	CTD
HTR2A	Fever	Febrile Disease	CTD
IFNA2	Fever	Febrile Disease	CTD
IFNG	Fever	Febrile Disease	CTD
IL1A	Fever	Febrile Disease	CTD
IL1B	Fever	Febrile Disease	CTD
IL1RN	Fever	Febrile Disease	CTD
IL2	Fever	Febrile Disease	CTD
IL6	Fever	Febrile Disease	CTD
IL6RA	Fever	Febrile Disease	CTD
MVK	Fever	Febrile Disease	CTD
NOS1	Fever	Febrile Disease	CTD
POMC	Fever	Febrile Disease	CTD
PRKCD	Fever	Febrile Disease	CTD
PRL	Fever	Febrile Disease	CTD
PTGES	Fever	Febrile Disease	CTD
PTGS2	Fever	Febrile Disease	CTD
SOD2	Fever	Febrile Disease	CTD
STAT3	Fever	Febrile Disease	CTD
TLR3	Fever	Febrile Disease	CTD
TNF	Fever	Febrile Disease	CTD
TNFRSF1A	Fever	Febrile Disease	CTD
TPH2	Fever	Febrile Disease	CTD
ABCB1A	Diarrhea	Weakened Spleen and Kidneys	CTD
ABCC2	Diarrhea	Weakened Spleen and Kidneys	CTD
ABCG2	Diarrhea	Weakened Spleen and Kidneys	CTD
CD14	Diarrhea	Weakened Spleen and Kidneys	CTD
CNR2	Diarrhea	Weakened Spleen and Kidneys	CTD
CSF3	Diarrhea	Weakened Spleen and Kidneys	CTD
DGAT1	Diarrhea	Weakened Spleen and Kidneys	CTD
EPCAM	Diarrhea	Weakened Spleen and Kidneys	CTD
FOXP3	Diarrhea	Weakened Spleen and Kidneys	CTD
GUCY2C	Diarrhea	Weakened Spleen and Kidneys	CTD
IFNA2	Diarrhea	Weakened Spleen and Kidneys	CTD
IL1A	Diarrhea	Weakened Spleen and Kidneys	CTD
IL1RN	Diarrhea	Weakened Spleen and Kidneys	CTD
LTF	Diarrhea	Weakened Spleen and Kidneys	CTD
MIR150	Diarrhea	Weakened Spleen and Kidneys	CTD
MYO5B	Diarrhea	Weakened Spleen and Kidneys	CTD
NEUROG3	Diarrhea	Weakened Spleen and Kidneys	CTD
PYY	Diarrhea	Weakened Spleen and Kidneys	CTD
SKIC2	Diarrhea	Weakened Spleen and Kidneys	CTD
SKIC3	Diarrhea	Weakened Spleen and Kidneys	CTD
SLC10A2	Diarrhea	Weakened Spleen and Kidneys	CTD
SLC26A3	Diarrhea	Weakened Spleen and Kidneys	CTD
SLC9A3	Diarrhea	Weakened Spleen and Kidneys	CTD
SPINT2	Diarrhea	Weakened Spleen and Kidneys	CTD
TREH	Diarrhea	Weakened Spleen and Kidneys	CTD
ABCB1A	Diarrhea	Weakened Spleen and Kidneys	CTD
ABCC2	Diarrhea	Weakened Spleen and Kidneys	CTD
ABCG2	Diarrhea	Weakened Spleen and Kidneys	CTD
CD14	Diarrhea	Weakened Spleen and Kidneys	CTD
CNR2	Diarrhea	Weakened Spleen and Kidneys	CTD
CSF3	Diarrhea	Weakened Spleen and Kidneys	CTD
DGAT1	Diarrhea	Weakened Spleen and Kidneys	CTD
EPCAM	Diarrhea	Weakened Spleen and Kidneys	CTD
FOXP3	Diarrhea	Weakened Spleen and Kidneys	CTD
GUCY2C	Diarrhea	Weakened Spleen and Kidneys	CTD
IFNA2	Diarrhea	Weakened Spleen and Kidneys	CTD
IL1A	Diarrhea	Weakened Spleen and Kidneys	CTD
IL1RN	Diarrhea	Weakened Spleen and Kidneys	CTD
LTF	Diarrhea	Weakened Spleen and Kidneys	CTD
MIR150	Diarrhea	Weakened Spleen and Kidneys	CTD
MYO5B	Diarrhea	Weakened Spleen and Kidneys	CTD
NEUROG3	Diarrhea	Weakened Spleen and Kidneys	CTD
PYY	Diarrhea	Weakened Spleen and Kidneys	CTD
SKIC2	Diarrhea	Weakened Spleen and Kidneys	CTD
SKIC3	Diarrhea	Weakened Spleen and Kidneys	CTD
SLC10A2	Diarrhea	Weakened Spleen and Kidneys	CTD
SLC26A3	Diarrhea	Weakened Spleen and Kidneys	CTD
SLC9A3	Diarrhea	Weakened Spleen and Kidneys	CTD
SPINT2	Diarrhea	Weakened Spleen and Kidneys	CTD
TREH	Diarrhea	Weakened Spleen and Kidneys	CTD
ADGRV1	vision_low	Weakened Spleen and Kidneys	CTD
ARNT2	vision_low	Weakened Spleen and Kidneys	CTD
ATF6	vision_low	Weakened Spleen and Kidneys	CTD
ATIC	vision_low	Weakened Spleen and Kidneys	CTD
ATXN7	vision_low	Weakened Spleen and Kidneys	CTD
CABP4	vision_low	Weakened Spleen and Kidneys	CTD
CACNA1F	vision_low	Weakened Spleen and Kidneys	CTD
CDH23	vision_low	Weakened Spleen and Kidneys	CTD
CIB2	vision_low	Weakened Spleen and Kidneys	CTD
CLN6	vision_low	Weakened Spleen and Kidneys	CTD
CLRN1	vision_low	Weakened Spleen and Kidneys	CTD
CNGA3	vision_low	Weakened Spleen and Kidneys	CTD
CNGB3	vision_low	Weakened Spleen and Kidneys	CTD
CTNNB1	vision_low	Weakened Spleen and Kidneys	CTD
DIAPH1	vision_low	Weakened Spleen and Kidneys	CTD
EMC1	vision_low	Weakened Spleen and Kidneys	CTD
GNAT1	vision_low	Weakened Spleen and Kidneys	CTD
GNAT2	vision_low	Weakened Spleen and Kidneys	CTD
GNB3	vision_low	Weakened Spleen and Kidneys	CTD
GPR179	vision_low	Weakened Spleen and Kidneys	CTD
GRK1	vision_low	Weakened Spleen and Kidneys	CTD
GRM6	vision_low	Weakened Spleen and Kidneys	CTD
HARS1	vision_low	Weakened Spleen and Kidneys	CTD
LCA5	vision_low	Weakened Spleen and Kidneys	CTD
LRIT3	vision_low	Weakened Spleen and Kidneys	CTD
MBTPS2	vision_low	Weakened Spleen and Kidneys	CTD
MYO7A	vision_low	Weakened Spleen and Kidneys	CTD
NDP	vision_low	Weakened Spleen and Kidneys	CTD
NR2E3	vision_low	Weakened Spleen and Kidneys	CTD
NRL	vision_low	Weakened Spleen and Kidneys	CTD
NYX	vision_low	Weakened Spleen and Kidneys	CTD
OPN1LW	vision_low	Weakened Spleen and Kidneys	CTD
OPN1MW	vision_low	Weakened Spleen and Kidneys	CTD
OPN1SW	vision_low	Weakened Spleen and Kidneys	CTD
PCDH15	vision_low	Weakened Spleen and Kidneys	CTD
PDE6B	vision_low	Weakened Spleen and Kidneys	CTD
PDE6H	vision_low	Weakened Spleen and Kidneys	CTD
PDZD7	vision_low	Weakened Spleen and Kidneys	CTD
PRPS1	vision_low	Weakened Spleen and Kidneys	CTD
RHO	vision_low	Weakened Spleen and Kidneys	CTD
RPE65	vision_low	Weakened Spleen and Kidneys	CTD
SAG	vision_low	Weakened Spleen and Kidneys	CTD
SLC24A1	vision_low	Weakened Spleen and Kidneys	CTD
TIMM8A	vision_low	Weakened Spleen and Kidneys	CTD
TRPM1	vision_low	Weakened Spleen and Kidneys	CTD
TSEN2	vision_low	Weakened Spleen and Kidneys	CTD
TSEN34	vision_low	Weakened Spleen and Kidneys	CTD
TSEN54	vision_low	Weakened Spleen and Kidneys	CTD
TTPA	vision_low	Weakened Spleen and Kidneys	CTD
USH1C	vision_low	Weakened Spleen and Kidneys	CTD
USH1G	vision_low	Weakened Spleen and Kidneys	CTD
USH2A	vision_low	Weakened Spleen and Kidneys	CTD
WFS1	vision_low	Weakened Spleen and Kidneys	CTD
WHRN	vision_low	Weakened Spleen and Kidneys	CTD
WTRS	vision_low	Weakened Spleen and Kidneys	CTD
ABCD1	Mental Deficiency	Weakened Spleen and Kidneys	CTD
ACBD6	Mental Deficiency	Weakened Spleen and Kidneys	CTD
ACOX1	Mental Deficiency	Weakened Spleen and Kidneys	CTD
ACSL4	Mental Deficiency	Weakened Spleen and Kidneys	CTD
ACTB	Mental Deficiency	Weakened Spleen and Kidneys	CTD
ACTG1	Mental Deficiency	Weakened Spleen and Kidneys	CTD
ADAT3	Mental Deficiency	Weakened Spleen and Kidneys	CTD
ADK	Mental Deficiency	Weakened Spleen and Kidneys	CTD
ADNP	Mental Deficiency	Weakened Spleen and Kidneys	CTD
ADRA2B	Mental Deficiency	Weakened Spleen and Kidneys	CTD
AFF2	Mental Deficiency	Weakened Spleen and Kidneys	CTD
AFG3L2	Mental Deficiency	Weakened Spleen and Kidneys	CTD
AGTR2	Mental Deficiency	Weakened Spleen and Kidneys	CTD
AHDC1	Mental Deficiency	Weakened Spleen and Kidneys	CTD
AHI1	Mental Deficiency	Weakened Spleen and Kidneys	CTD
AHSG	Mental Deficiency	Weakened Spleen and Kidneys	CTD
AIFM1	Mental Deficiency	Weakened Spleen and Kidneys	CTD
ALDH5A1	Mental Deficiency	Weakened Spleen and Kidneys	CTD
ANK3	Mental Deficiency	Weakened Spleen and Kidneys	CTD
ANKRD11	Mental Deficiency	Weakened Spleen and Kidneys	CTD
AP1S2	Mental Deficiency	Weakened Spleen and Kidneys	CTD
AP4E1	Mental Deficiency	Weakened Spleen and Kidneys	CTD
AP4M1	Mental Deficiency	Weakened Spleen and Kidneys	CTD
APC	Mental Deficiency	Weakened Spleen and Kidneys	CTD
APP	Mental Deficiency	Weakened Spleen and Kidneys	CTD
ARHGEF9	Mental Deficiency	Weakened Spleen and Kidneys	CTD
ARID1A	Mental Deficiency	Weakened Spleen and Kidneys	CTD
ARID1B	Mental Deficiency	Weakened Spleen and Kidneys	CTD
ARL14EP	Mental Deficiency	Weakened Spleen and Kidneys	CTD
ARX	Mental Deficiency	Weakened Spleen and Kidneys	CTD
ASCC3	Mental Deficiency	Weakened Spleen and Kidneys	CTD
ASCL1	Mental Deficiency	Weakened Spleen and Kidneys	CTD
ASXL1	Mental Deficiency	Weakened Spleen and Kidneys	CTD
ATAD3A	Mental Deficiency	Weakened Spleen and Kidneys	CTD
ATIC	Mental Deficiency	Weakened Spleen and Kidneys	CTD
ATP6AP2	Mental Deficiency	Weakened Spleen and Kidneys	CTD
ATP7A	Mental Deficiency	Weakened Spleen and Kidneys	CTD
ATP8A2	Mental Deficiency	Weakened Spleen and Kidneys	CTD
ATRX	Mental Deficiency	Weakened Spleen and Kidneys	CTD
AUTS2	Mental Deficiency	Weakened Spleen and Kidneys	CTD
BAZ1B	Mental Deficiency	Weakened Spleen and Kidneys	CTD
BBS7	Mental Deficiency	Weakened Spleen and Kidneys	CTD
BCKDK	Mental Deficiency	Weakened Spleen and Kidneys	CTD
BCL11A	Mental Deficiency	Weakened Spleen and Kidneys	CTD
BDNF	Mental Deficiency	Weakened Spleen and Kidneys	CTD
BRD4	Mental Deficiency	Weakened Spleen and Kidneys	CTD
BRF1	Mental Deficiency	Weakened Spleen and Kidneys	CTD
BRPF1	Mental Deficiency	Weakened Spleen and Kidneys	CTD
BRWD3	Mental Deficiency	Weakened Spleen and Kidneys	CTD
C12ORF57	Mental Deficiency	Weakened Spleen and Kidneys	CTD
CA8	Mental Deficiency	Weakened Spleen and Kidneys	CTD
CACNA1G	Mental Deficiency	Weakened Spleen and Kidneys	CTD
CACNG2	Mental Deficiency	Weakened Spleen and Kidneys	CTD
CALCA	Mental Deficiency	Weakened Spleen and Kidneys	CTD
CAMKMT	Mental Deficiency	Weakened Spleen and Kidneys	CTD
CAMTA1	Mental Deficiency	Weakened Spleen and Kidneys	CTD
CAPN10	Mental Deficiency	Weakened Spleen and Kidneys	CTD
CASK	Mental Deficiency	Weakened Spleen and Kidneys	CTD
CASP2	Mental Deficiency	Weakened Spleen and Kidneys	CTD
CC2D1A	Mental Deficiency	Weakened Spleen and Kidneys	CTD
CC2D2A	Mental Deficiency	Weakened Spleen and Kidneys	CTD
CCBE1	Mental Deficiency	Weakened Spleen and Kidneys	CTD
CCM2	Mental Deficiency	Weakened Spleen and Kidneys	CTD
CCNA2	Mental Deficiency	Weakened Spleen and Kidneys	CTD
CCND2	Mental Deficiency	Weakened Spleen and Kidneys	CTD
CDC42	Mental Deficiency	Weakened Spleen and Kidneys	CTD
CDH15	Mental Deficiency	Weakened Spleen and Kidneys	CTD
CDK13	Mental Deficiency	Weakened Spleen and Kidneys	CTD
CDKL5	Mental Deficiency	Weakened Spleen and Kidneys	CTD
CENPJ	Mental Deficiency	Weakened Spleen and Kidneys	CTD
CERT1	Mental Deficiency	Weakened Spleen and Kidneys	CTD
CHAMP1	Mental Deficiency	Weakened Spleen and Kidneys	CTD
CHD8	Mental Deficiency	Weakened Spleen and Kidneys	CTD
CHL1	Mental Deficiency	Weakened Spleen and Kidneys	CTD
CHRNA7	Mental Deficiency	Weakened Spleen and Kidneys	CTD
CHSY1	Mental Deficiency	Weakened Spleen and Kidneys	CTD
CIC	Mental Deficiency	Weakened Spleen and Kidneys	CTD
CKAP2L	Mental Deficiency	Weakened Spleen and Kidneys	CTD
CLCN4	Mental Deficiency	Weakened Spleen and Kidneys	CTD
CLIC2	Mental Deficiency	Weakened Spleen and Kidneys	CTD
CNDP1	Mental Deficiency	Weakened Spleen and Kidneys	CTD
CNKSR1	Mental Deficiency	Weakened Spleen and Kidneys	CTD
CNNM2	Mental Deficiency	Weakened Spleen and Kidneys	CTD
CNTNAP2	Mental Deficiency	Weakened Spleen and Kidneys	CTD
COL18A1	Mental Deficiency	Weakened Spleen and Kidneys	CTD
COQ5	Mental Deficiency	Weakened Spleen and Kidneys	CTD
CP	Mental Deficiency	Weakened Spleen and Kidneys	CTD
CRADD	Mental Deficiency	Weakened Spleen and Kidneys	CTD
CRBN	Mental Deficiency	Weakened Spleen and Kidneys	CTD
CREBBP	Mental Deficiency	Weakened Spleen and Kidneys	CTD
CSNK2A1	Mental Deficiency	Weakened Spleen and Kidneys	CTD
CTCF	Mental Deficiency	Weakened Spleen and Kidneys	CTD
CTNNB1	Mental Deficiency	Weakened Spleen and Kidneys	CTD
CUL4B	Mental Deficiency	Weakened Spleen and Kidneys	CTD
CXCL8	Mental Deficiency	Weakened Spleen and Kidneys	CTD
DCAF17	Mental Deficiency	Weakened Spleen and Kidneys	CTD
DCAF7	Mental Deficiency	Weakened Spleen and Kidneys	CTD
DCC	Mental Deficiency	Weakened Spleen and Kidneys	CTD
DCHS1	Mental Deficiency	Weakened Spleen and Kidneys	CTD
DCPS	Mental Deficiency	Weakened Spleen and Kidneys	CTD
DCR	Mental Deficiency	Weakened Spleen and Kidneys	CTD
DDX3X	Mental Deficiency	Weakened Spleen and Kidneys	CTD
DEAF1	Mental Deficiency	Weakened Spleen and Kidneys	CTD
DIP2B	Mental Deficiency	Weakened Spleen and Kidneys	CTD
DIPK2B	Mental Deficiency	Weakened Spleen and Kidneys	CTD
DISC1	Mental Deficiency	Weakened Spleen and Kidneys	CTD
DLAT	Mental Deficiency	Weakened Spleen and Kidneys	CTD
DLG3	Mental Deficiency	Weakened Spleen and Kidneys	CTD
DLG4	Mental Deficiency	Weakened Spleen and Kidneys	CTD
DNMT3A	Mental Deficiency	Weakened Spleen and Kidneys	CTD
DOCK8	Mental Deficiency	Weakened Spleen and Kidneys	CTD
DPP6	Mental Deficiency	Weakened Spleen and Kidneys	CTD
DYM	Mental Deficiency	Weakened Spleen and Kidneys	CTD
DYNC1H1	Mental Deficiency	Weakened Spleen and Kidneys	CTD
DYRK1A	Mental Deficiency	Weakened Spleen and Kidneys	CTD
EBP	Mental Deficiency	Weakened Spleen and Kidneys	CTD
EDC3	Mental Deficiency	Weakened Spleen and Kidneys	CTD
EEF1A2	Mental Deficiency	Weakened Spleen and Kidneys	CTD
EEF1B2	Mental Deficiency	Weakened Spleen and Kidneys	CTD
EGR2	Mental Deficiency	Weakened Spleen and Kidneys	CTD
EHMT1	Mental Deficiency	Weakened Spleen and Kidneys	CTD
EIF2S3	Mental Deficiency	Weakened Spleen and Kidneys	CTD
ELN	Mental Deficiency	Weakened Spleen and Kidneys	CTD
ELP2	Mental Deficiency	Weakened Spleen and Kidneys	CTD
ENTPD1	Mental Deficiency	Weakened Spleen and Kidneys	CTD
EP300	Mental Deficiency	Weakened Spleen and Kidneys	CTD
EPB41L1	Mental Deficiency	Weakened Spleen and Kidneys	CTD
ERCC1	Mental Deficiency	Weakened Spleen and Kidneys	CTD
ERCC2	Mental Deficiency	Weakened Spleen and Kidneys	CTD
ERCC6	Mental Deficiency	Weakened Spleen and Kidneys	CTD
ERLIN2	Mental Deficiency	Weakened Spleen and Kidneys	CTD
EZH2	Mental Deficiency	Weakened Spleen and Kidneys	CTD
FAM50A	Mental Deficiency	Weakened Spleen and Kidneys	CTD
FASN	Mental Deficiency	Weakened Spleen and Kidneys	CTD
FAT4	Mental Deficiency	Weakened Spleen and Kidneys	CTD
FBXO31	Mental Deficiency	Weakened Spleen and Kidneys	CTD
FGD1	Mental Deficiency	Weakened Spleen and Kidneys	CTD
FGFR2	Mental Deficiency	Weakened Spleen and Kidneys	CTD
FLNA	Mental Deficiency	Weakened Spleen and Kidneys	CTD
FMN2	Mental Deficiency	Weakened Spleen and Kidneys	CTD
FMR1	Mental Deficiency	Weakened Spleen and Kidneys	CTD
FOLR1	Mental Deficiency	Weakened Spleen and Kidneys	CTD
FOXG1	Mental Deficiency	Weakened Spleen and Kidneys	CTD
FOXP1	Mental Deficiency	Weakened Spleen and Kidneys	CTD
FRMPD4	Mental Deficiency	Weakened Spleen and Kidneys	CTD
FRY	Mental Deficiency	Weakened Spleen and Kidneys	CTD
FTSJ1	Mental Deficiency	Weakened Spleen and Kidneys	CTD
GAMT	Mental Deficiency	Weakened Spleen and Kidneys	CTD
GATA1	Mental Deficiency	Weakened Spleen and Kidneys	CTD
GATAD2B	Mental Deficiency	Weakened Spleen and Kidneys	CTD
GATM	Mental Deficiency	Weakened Spleen and Kidneys	CTD
GDI1	Mental Deficiency	Weakened Spleen and Kidneys	CTD
GMPPA	Mental Deficiency	Weakened Spleen and Kidneys	CTD
GMPPB	Mental Deficiency	Weakened Spleen and Kidneys	CTD
GNAS	Mental Deficiency	Weakened Spleen and Kidneys	CTD
GNB1	Mental Deficiency	Weakened Spleen and Kidneys	CTD
GNB5	Mental Deficiency	Weakened Spleen and Kidneys	CTD
GON4L	Mental Deficiency	Weakened Spleen and Kidneys	CTD
GPC3	Mental Deficiency	Weakened Spleen and Kidneys	CTD
GPC4	Mental Deficiency	Weakened Spleen and Kidneys	CTD
GRIA3	Mental Deficiency	Weakened Spleen and Kidneys	CTD
GRIK2	Mental Deficiency	Weakened Spleen and Kidneys	CTD
GRIN1	Mental Deficiency	Weakened Spleen and Kidneys	CTD
GRIN2A	Mental Deficiency	Weakened Spleen and Kidneys	CTD
GRIN2B	Mental Deficiency	Weakened Spleen and Kidneys	CTD
GSTM2	Mental Deficiency	Weakened Spleen and Kidneys	CTD
GTF2I	Mental Deficiency	Weakened Spleen and Kidneys	CTD
GTF2IRD1	Mental Deficiency	Weakened Spleen and Kidneys	CTD
H3-4	Mental Deficiency	Weakened Spleen and Kidneys	CTD
H4C2	Mental Deficiency	Weakened Spleen and Kidneys	CTD
H4C3	Mental Deficiency	Weakened Spleen and Kidneys	CTD
HCFC1	Mental Deficiency	Weakened Spleen and Kidneys	CTD
HDAC4	Mental Deficiency	Weakened Spleen and Kidneys	CTD
HEPACAM	Mental Deficiency	Weakened Spleen and Kidneys	CTD
HERC2	Mental Deficiency	Weakened Spleen and Kidneys	CTD
HEXA	Mental Deficiency	Weakened Spleen and Kidneys	CTD
HIVEP2	Mental Deficiency	Weakened Spleen and Kidneys	CTD
HMOX1	Mental Deficiency	Weakened Spleen and Kidneys	CTD
HNMT	Mental Deficiency	Weakened Spleen and Kidneys	CTD
HNRNPH2	Mental Deficiency	Weakened Spleen and Kidneys	CTD
HNRNPK	Mental Deficiency	Weakened Spleen and Kidneys	CTD
HPRT1	Mental Deficiency	Weakened Spleen and Kidneys	CTD
HSD17B10	Mental Deficiency	Weakened Spleen and Kidneys	CTD
HTOR	Mental Deficiency	Weakened Spleen and Kidneys	CTD
HUWE1	Mental Deficiency	Weakened Spleen and Kidneys	CTD
HYCC1	Mental Deficiency	Weakened Spleen and Kidneys	CTD
IARS1	Mental Deficiency	Weakened Spleen and Kidneys	CTD
IDS	Mental Deficiency	Weakened Spleen and Kidneys	CTD
IFNG	Mental Deficiency	Weakened Spleen and Kidneys	CTD
IGBP1	Mental Deficiency	Weakened Spleen and Kidneys	CTD
IL1RAPL1	Mental Deficiency	Weakened Spleen and Kidneys	CTD
IMPA1	Mental Deficiency	Weakened Spleen and Kidneys	CTD
INPP4A	Mental Deficiency	Weakened Spleen and Kidneys	CTD
INPP5E	Mental Deficiency	Weakened Spleen and Kidneys	CTD
INPP5K	Mental Deficiency	Weakened Spleen and Kidneys	CTD
IPW	Mental Deficiency	Weakened Spleen and Kidneys	CTD
IQSEC2	Mental Deficiency	Weakened Spleen and Kidneys	CTD
IRX5	Mental Deficiency	Weakened Spleen and Kidneys	CTD
ITPR1	Mental Deficiency	Weakened Spleen and Kidneys	CTD
KANSL1	Mental Deficiency	Weakened Spleen and Kidneys	CTD
KAT6A	Mental Deficiency	Weakened Spleen and Kidneys	CTD
KAT6B	Mental Deficiency	Weakened Spleen and Kidneys	CTD
KCNA2	Mental Deficiency	Weakened Spleen and Kidneys	CTD
KCNH1	Mental Deficiency	Weakened Spleen and Kidneys	CTD
KCNJ10	Mental Deficiency	Weakened Spleen and Kidneys	CTD
KCNJ6	Mental Deficiency	Weakened Spleen and Kidneys	CTD
KCNK9	Mental Deficiency	Weakened Spleen and Kidneys	CTD
KDM5A	Mental Deficiency	Weakened Spleen and Kidneys	CTD
KDM5C	Mental Deficiency	Weakened Spleen and Kidneys	CTD
KDM6B	Mental Deficiency	Weakened Spleen and Kidneys	CTD
KIF11	Mental Deficiency	Weakened Spleen and Kidneys	CTD
KIF1A	Mental Deficiency	Weakened Spleen and Kidneys	CTD
KIF4A	Mental Deficiency	Weakened Spleen and Kidneys	CTD
KIF7	Mental Deficiency	Weakened Spleen and Kidneys	CTD
KIFBP	Mental Deficiency	Weakened Spleen and Kidneys	CTD
KLF13	Mental Deficiency	Weakened Spleen and Kidneys	CTD
KLHL15	Mental Deficiency	Weakened Spleen and Kidneys	CTD
KMT2A	Mental Deficiency	Weakened Spleen and Kidneys	CTD
KPTN	Mental Deficiency	Weakened Spleen and Kidneys	CTD
L1CAM	Mental Deficiency	Weakened Spleen and Kidneys	CTD
L2HGDH	Mental Deficiency	Weakened Spleen and Kidneys	CTD
LAMA1	Mental Deficiency	Weakened Spleen and Kidneys	CTD
LAMP2	Mental Deficiency	Weakened Spleen and Kidneys	CTD
LARGE1	Mental Deficiency	Weakened Spleen and Kidneys	CTD
LARP7	Mental Deficiency	Weakened Spleen and Kidneys	CTD
LAS1L	Mental Deficiency	Weakened Spleen and Kidneys	CTD
LETM1	Mental Deficiency	Weakened Spleen and Kidneys	CTD
LINS1	Mental Deficiency	Weakened Spleen and Kidneys	CTD
LMAN2L	Mental Deficiency	Weakened Spleen and Kidneys	CTD
MAF	Mental Deficiency	Weakened Spleen and Kidneys	CTD
MAGEL2	Mental Deficiency	Weakened Spleen and Kidneys	CTD
MAN1B1	Mental Deficiency	Weakened Spleen and Kidneys	CTD
MAOA	Mental Deficiency	Weakened Spleen and Kidneys	CTD
MBD5	Mental Deficiency	Weakened Spleen and Kidneys	CTD
MBOAT7	Mental Deficiency	Weakened Spleen and Kidneys	CTD
MCC	Mental Deficiency	Weakened Spleen and Kidneys	CTD
MECP2	Mental Deficiency	Weakened Spleen and Kidneys	CTD
MED12	Mental Deficiency	Weakened Spleen and Kidneys	CTD
MED13L	Mental Deficiency	Weakened Spleen and Kidneys	CTD
MED23	Mental Deficiency	Weakened Spleen and Kidneys	CTD
MED25	Mental Deficiency	Weakened Spleen and Kidneys	CTD
MEF2C	Mental Deficiency	Weakened Spleen and Kidneys	CTD
METTL23	Mental Deficiency	Weakened Spleen and Kidneys	CTD
MFSD2A	Mental Deficiency	Weakened Spleen and Kidneys	CTD
MID2	Mental Deficiency	Weakened Spleen and Kidneys	CTD
MIR125B2	Mental Deficiency	Weakened Spleen and Kidneys	CTD
MIR155	Mental Deficiency	Weakened Spleen and Kidneys	CTD
MIR802	Mental Deficiency	Weakened Spleen and Kidneys	CTD
MIR99A	Mental Deficiency	Weakened Spleen and Kidneys	CTD
MIRLET7C	Mental Deficiency	Weakened Spleen and Kidneys	CTD
MKRN3	Mental Deficiency	Weakened Spleen and Kidneys	CTD
MKRN3-AS1	Mental Deficiency	Weakened Spleen and Kidneys	CTD
MLXIPL	Mental Deficiency	Weakened Spleen and Kidneys	CTD
MTHFR	Mental Deficiency	Weakened Spleen and Kidneys	CTD
MTPAP	Mental Deficiency	Weakened Spleen and Kidneys	CTD
MYCN	Mental Deficiency	Weakened Spleen and Kidneys	CTD
MYT1L	Mental Deficiency	Weakened Spleen and Kidneys	CTD
NAA15	Mental Deficiency	Weakened Spleen and Kidneys	CTD
NAGLU	Mental Deficiency	Weakened Spleen and Kidneys	CTD
NANS	Mental Deficiency	Weakened Spleen and Kidneys	CTD
NDST1	Mental Deficiency	Weakened Spleen and Kidneys	CTD
NECTIN1	Mental Deficiency	Weakened Spleen and Kidneys	CTD
NEXMIF	Mental Deficiency	Weakened Spleen and Kidneys	CTD
NF1	Mental Deficiency	Weakened Spleen and Kidneys	CTD
NIPBL	Mental Deficiency	Weakened Spleen and Kidneys	CTD
NONO	Mental Deficiency	Weakened Spleen and Kidneys	CTD
NPAP1	Mental Deficiency	Weakened Spleen and Kidneys	CTD
NR2F1	Mental Deficiency	Weakened Spleen and Kidneys	CTD
NRAS	Mental Deficiency	Weakened Spleen and Kidneys	CTD
NRXN1	Mental Deficiency	Weakened Spleen and Kidneys	CTD
NSD1	Mental Deficiency	Weakened Spleen and Kidneys	CTD
NSDHL	Mental Deficiency	Weakened Spleen and Kidneys	CTD
NSUN2	Mental Deficiency	Weakened Spleen and Kidneys	CTD
NTF3	Mental Deficiency	Weakened Spleen and Kidneys	CTD
NTF4	Mental Deficiency	Weakened Spleen and Kidneys	CTD
OPA1	Mental Deficiency	Weakened Spleen and Kidneys	CTD
OPHN1	Mental Deficiency	Weakened Spleen and Kidneys	CTD
OTUD6B	Mental Deficiency	Weakened Spleen and Kidneys	CTD
PAK3	Mental Deficiency	Weakened Spleen and Kidneys	CTD
PARP1	Mental Deficiency	Weakened Spleen and Kidneys	CTD
PAX6	Mental Deficiency	Weakened Spleen and Kidneys	CTD
PCDH19	Mental Deficiency	Weakened Spleen and Kidneys	CTD
PCK2	Mental Deficiency	Weakened Spleen and Kidneys	CTD
PDCD10	Mental Deficiency	Weakened Spleen and Kidneys	CTD
PDE4D	Mental Deficiency	Weakened Spleen and Kidneys	CTD
PDHA1	Mental Deficiency	Weakened Spleen and Kidneys	CTD
PDHB	Mental Deficiency	Weakened Spleen and Kidneys	CTD
PDHX	Mental Deficiency	Weakened Spleen and Kidneys	CTD
PECR	Mental Deficiency	Weakened Spleen and Kidneys	CTD
PEX13	Mental Deficiency	Weakened Spleen and Kidneys	CTD
PEX26	Mental Deficiency	Weakened Spleen and Kidneys	CTD
PEX5	Mental Deficiency	Weakened Spleen and Kidneys	CTD
PEX6	Mental Deficiency	Weakened Spleen and Kidneys	CTD
PGAP1	Mental Deficiency	Weakened Spleen and Kidneys	CTD
PGAP2	Mental Deficiency	Weakened Spleen and Kidneys	CTD
PGAP3	Mental Deficiency	Weakened Spleen and Kidneys	CTD
PHF6	Mental Deficiency	Weakened Spleen and Kidneys	CTD
PHF8	Mental Deficiency	Weakened Spleen and Kidneys	CTD
PHIP	Mental Deficiency	Weakened Spleen and Kidneys	CTD
PIGG	Mental Deficiency	Weakened Spleen and Kidneys	CTD
PIGL	Mental Deficiency	Weakened Spleen and Kidneys	CTD
PIGO	Mental Deficiency	Weakened Spleen and Kidneys	CTD
PIGV	Mental Deficiency	Weakened Spleen and Kidneys	CTD
PIGW	Mental Deficiency	Weakened Spleen and Kidneys	CTD
PIGY	Mental Deficiency	Weakened Spleen and Kidneys	CTD
PMM2	Mental Deficiency	Weakened Spleen and Kidneys	CTD
PNPLA6	Mental Deficiency	Weakened Spleen and Kidneys	CTD
POLR3B	Mental Deficiency	Weakened Spleen and Kidneys	CTD
POMGNT1	Mental Deficiency	Weakened Spleen and Kidneys	CTD
POMT1	Mental Deficiency	Weakened Spleen and Kidneys	CTD
POMT2	Mental Deficiency	Weakened Spleen and Kidneys	CTD
PPM1B	Mental Deficiency	Weakened Spleen and Kidneys	CTD
PPM1D	Mental Deficiency	Weakened Spleen and Kidneys	CTD
PPP2R1A	Mental Deficiency	Weakened Spleen and Kidneys	CTD
PPP2R5D	Mental Deficiency	Weakened Spleen and Kidneys	CTD
PQBP1	Mental Deficiency	Weakened Spleen and Kidneys	CTD
PRDX2	Mental Deficiency	Weakened Spleen and Kidneys	CTD
PRDX6	Mental Deficiency	Weakened Spleen and Kidneys	CTD
PREPL	Mental Deficiency	Weakened Spleen and Kidneys	CTD
PRKAR1A	Mental Deficiency	Weakened Spleen and Kidneys	CTD
PRKCG	Mental Deficiency	Weakened Spleen and Kidneys	CTD
PRKRA	Mental Deficiency	Weakened Spleen and Kidneys	CTD
PRRT2	Mental Deficiency	Weakened Spleen and Kidneys	CTD
PRSS12	Mental Deficiency	Weakened Spleen and Kidneys	CTD
PSPH	Mental Deficiency	Weakened Spleen and Kidneys	CTD
PTCHD1	Mental Deficiency	Weakened Spleen and Kidneys	CTD
PTDSS1	Mental Deficiency	Weakened Spleen and Kidneys	CTD
PTEN	Mental Deficiency	Weakened Spleen and Kidneys	CTD
PTPN1	Mental Deficiency	Weakened Spleen and Kidneys	CTD
PURA	Mental Deficiency	Weakened Spleen and Kidneys	CTD
PUS3	Mental Deficiency	Weakened Spleen and Kidneys	CTD
PWAR1	Mental Deficiency	Weakened Spleen and Kidneys	CTD
PWRN1	Mental Deficiency	Weakened Spleen and Kidneys	CTD
RAB18	Mental Deficiency	Weakened Spleen and Kidneys	CTD
RAB39B	Mental Deficiency	Weakened Spleen and Kidneys	CTD
RAB3GAP1	Mental Deficiency	Weakened Spleen and Kidneys	CTD
RAB3GAP2	Mental Deficiency	Weakened Spleen and Kidneys	CTD
RAB40AL	Mental Deficiency	Weakened Spleen and Kidneys	CTD
RABL6	Mental Deficiency	Weakened Spleen and Kidneys	CTD
RAD21	Mental Deficiency	Weakened Spleen and Kidneys	CTD
RAI1	Mental Deficiency	Weakened Spleen and Kidneys	CTD
RALGDS	Mental Deficiency	Weakened Spleen and Kidneys	CTD
RBBP8	Mental Deficiency	Weakened Spleen and Kidneys	CTD
RBM28	Mental Deficiency	Weakened Spleen and Kidneys	CTD
RBMX	Mental Deficiency	Weakened Spleen and Kidneys	CTD
RCAN1	Mental Deficiency	Weakened Spleen and Kidneys	CTD
RETSAT	Mental Deficiency	Weakened Spleen and Kidneys	CTD
RGS7	Mental Deficiency	Weakened Spleen and Kidneys	CTD
RLIM	Mental Deficiency	Weakened Spleen and Kidneys	CTD
RNF125	Mental Deficiency	Weakened Spleen and Kidneys	CTD
RNF135	Mental Deficiency	Weakened Spleen and Kidneys	CTD
RNU4ATAC	Mental Deficiency	Weakened Spleen and Kidneys	CTD
RPGRIP1L	Mental Deficiency	Weakened Spleen and Kidneys	CTD
RPS6KA3	Mental Deficiency	Weakened Spleen and Kidneys	CTD
RTN4IP1	Mental Deficiency	Weakened Spleen and Kidneys	CTD
S100B	Mental Deficiency	Weakened Spleen and Kidneys	CTD
SATB2	Mental Deficiency	Weakened Spleen and Kidneys	CTD
SC5D	Mental Deficiency	Weakened Spleen and Kidneys	CTD
SCAPER	Mental Deficiency	Weakened Spleen and Kidneys	CTD
SCN1A	Mental Deficiency	Weakened Spleen and Kidneys	CTD
SCN8A	Mental Deficiency	Weakened Spleen and Kidneys	CTD
SETBP1	Mental Deficiency	Weakened Spleen and Kidneys	CTD
SETD2	Mental Deficiency	Weakened Spleen and Kidneys	CTD
SETD5	Mental Deficiency	Weakened Spleen and Kidneys	CTD
SHANK2	Mental Deficiency	Weakened Spleen and Kidneys	CTD
SHANK3	Mental Deficiency	Weakened Spleen and Kidneys	CTD
SHROOM4	Mental Deficiency	Weakened Spleen and Kidneys	CTD
SIN3A	Mental Deficiency	Weakened Spleen and Kidneys	CTD
SLC16A2	Mental Deficiency	Weakened Spleen and Kidneys	CTD
SLC19A1	Mental Deficiency	Weakened Spleen and Kidneys	CTD
SLC1A1	Mental Deficiency	Weakened Spleen and Kidneys	CTD
SLC2A1	Mental Deficiency	Weakened Spleen and Kidneys	CTD
SLC31A1	Mental Deficiency	Weakened Spleen and Kidneys	CTD
SLC35A3	Mental Deficiency	Weakened Spleen and Kidneys	CTD
SLC3A1	Mental Deficiency	Weakened Spleen and Kidneys	CTD
SLC4A10	Mental Deficiency	Weakened Spleen and Kidneys	CTD
SLC4A4	Mental Deficiency	Weakened Spleen and Kidneys	CTD
SLC6A17	Mental Deficiency	Weakened Spleen and Kidneys	CTD
SLC6A8	Mental Deficiency	Weakened Spleen and Kidneys	CTD
SLC9A6	Mental Deficiency	Weakened Spleen and Kidneys	CTD
SMAD4	Mental Deficiency	Weakened Spleen and Kidneys	CTD
SMARCA2	Mental Deficiency	Weakened Spleen and Kidneys	CTD
SMARCA4	Mental Deficiency	Weakened Spleen and Kidneys	CTD
SMARCB1	Mental Deficiency	Weakened Spleen and Kidneys	CTD
SMARCE1	Mental Deficiency	Weakened Spleen and Kidneys	CTD
SMC1A	Mental Deficiency	Weakened Spleen and Kidneys	CTD
SMC3	Mental Deficiency	Weakened Spleen and Kidneys	CTD
SMS	Mental Deficiency	Weakened Spleen and Kidneys	CTD
SNORD115-1	Mental Deficiency	Weakened Spleen and Kidneys	CTD
SNORD116-1	Mental Deficiency	Weakened Spleen and Kidneys	CTD
SNRPB	Mental Deficiency	Weakened Spleen and Kidneys	CTD
SNX14	Mental Deficiency	Weakened Spleen and Kidneys	CTD
SOBP	Mental Deficiency	Weakened Spleen and Kidneys	CTD
SOD1	Mental Deficiency	Weakened Spleen and Kidneys	CTD
SOD2	Mental Deficiency	Weakened Spleen and Kidneys	CTD
SON	Mental Deficiency	Weakened Spleen and Kidneys	CTD
SOX11	Mental Deficiency	Weakened Spleen and Kidneys	CTD
SOX3	Mental Deficiency	Weakened Spleen and Kidneys	CTD
SOX5	Mental Deficiency	Weakened Spleen and Kidneys	CTD
SPATA5	Mental Deficiency	Weakened Spleen and Kidneys	CTD
SRD5A3	Mental Deficiency	Weakened Spleen and Kidneys	CTD
SRGAP3	Mental Deficiency	Weakened Spleen and Kidneys	CTD
SRPX2	Mental Deficiency	Weakened Spleen and Kidneys	CTD
ST3GAL3	Mental Deficiency	Weakened Spleen and Kidneys	CTD
STAG1	Mental Deficiency	Weakened Spleen and Kidneys	CTD
STAG2	Mental Deficiency	Weakened Spleen and Kidneys	CTD
STRA6	Mental Deficiency	Weakened Spleen and Kidneys	CTD
SURF1	Mental Deficiency	Weakened Spleen and Kidneys	CTD
SYN1	Mental Deficiency	Weakened Spleen and Kidneys	CTD
SYNGAP1	Mental Deficiency	Weakened Spleen and Kidneys	CTD
SYP	Mental Deficiency	Weakened Spleen and Kidneys	CTD
TAF1	Mental Deficiency	Weakened Spleen and Kidneys	CTD
TAF13	Mental Deficiency	Weakened Spleen and Kidneys	CTD
TAF2	Mental Deficiency	Weakened Spleen and Kidneys	CTD
TAF6	Mental Deficiency	Weakened Spleen and Kidneys	CTD
TBC1D20	Mental Deficiency	Weakened Spleen and Kidneys	CTD
TBCD	Mental Deficiency	Weakened Spleen and Kidneys	CTD
TBCE	Mental Deficiency	Weakened Spleen and Kidneys	CTD
TBL1XR1	Mental Deficiency	Weakened Spleen and Kidneys	CTD
TCF4	Mental Deficiency	Weakened Spleen and Kidneys	CTD
TECR	Mental Deficiency	Weakened Spleen and Kidneys	CTD
TERT	Mental Deficiency	Weakened Spleen and Kidneys	CTD
TH	Mental Deficiency	Weakened Spleen and Kidneys	CTD
THOC2	Mental Deficiency	Weakened Spleen and Kidneys	CTD
THOC6	Mental Deficiency	Weakened Spleen and Kidneys	CTD
TIMM8A	Mental Deficiency	Weakened Spleen and Kidneys	CTD
TMCO1	Mental Deficiency	Weakened Spleen and Kidneys	CTD
TMEM135	Mental Deficiency	Weakened Spleen and Kidneys	CTD
TNIK	Mental Deficiency	Weakened Spleen and Kidneys	CTD
TP53	Mental Deficiency	Weakened Spleen and Kidneys	CTD
TRAPPC9	Mental Deficiency	Weakened Spleen and Kidneys	CTD
TRIO	Mental Deficiency	Weakened Spleen and Kidneys	CTD
TRMT1	Mental Deficiency	Weakened Spleen and Kidneys	CTD
TRPV4	Mental Deficiency	Weakened Spleen and Kidneys	CTD
TSEN2	Mental Deficiency	Weakened Spleen and Kidneys	CTD
TSEN34	Mental Deficiency	Weakened Spleen and Kidneys	CTD
TSEN54	Mental Deficiency	Weakened Spleen and Kidneys	CTD
TSPAN7	Mental Deficiency	Weakened Spleen and Kidneys	CTD
TTI2	Mental Deficiency	Weakened Spleen and Kidneys	CTD
TUBA1A	Mental Deficiency	Weakened Spleen and Kidneys	CTD
TUSC3	Mental Deficiency	Weakened Spleen and Kidneys	CTD
UBE2A	Mental Deficiency	Weakened Spleen and Kidneys	CTD
UBE3B	Mental Deficiency	Weakened Spleen and Kidneys	CTD
UBR1	Mental Deficiency	Weakened Spleen and Kidneys	CTD
UBR7	Mental Deficiency	Weakened Spleen and Kidneys	CTD
UPF3B	Mental Deficiency	Weakened Spleen and Kidneys	CTD
UROC1	Mental Deficiency	Weakened Spleen and Kidneys	CTD
USP27X	Mental Deficiency	Weakened Spleen and Kidneys	CTD
USP9X	Mental Deficiency	Weakened Spleen and Kidneys	CTD
VIP	Mental Deficiency	Weakened Spleen and Kidneys	CTD
VLDLR	Mental Deficiency	Weakened Spleen and Kidneys	CTD
VPS13B	Mental Deficiency	Weakened Spleen and Kidneys	CTD
VRK1	Mental Deficiency	Weakened Spleen and Kidneys	CTD
WASHC4	Mental Deficiency	Weakened Spleen and Kidneys	CTD
WDR45B	Mental Deficiency	Weakened Spleen and Kidneys	CTD
WDR62	Mental Deficiency	Weakened Spleen and Kidneys	CTD
WDR81	Mental Deficiency	Weakened Spleen and Kidneys	CTD
WT1	Mental Deficiency	Weakened Spleen and Kidneys	CTD
WTRS	Mental Deficiency	Weakened Spleen and Kidneys	CTD
YAP1	Mental Deficiency	Weakened Spleen and Kidneys	CTD
YY1	Mental Deficiency	Weakened Spleen and Kidneys	CTD
ZBTB18	Mental Deficiency	Weakened Spleen and Kidneys	CTD
ZBTB20	Mental Deficiency	Weakened Spleen and Kidneys	CTD
ZBTB40	Mental Deficiency	Weakened Spleen and Kidneys	CTD
ZC3H14	Mental Deficiency	Weakened Spleen and Kidneys	CTD
ZCCHC8	Mental Deficiency	Weakened Spleen and Kidneys	CTD
ZDHHC9	Mental Deficiency	Weakened Spleen and Kidneys	CTD
ZEB2	Mental Deficiency	Weakened Spleen and Kidneys	CTD
ZMYM2	Mental Deficiency	Weakened Spleen and Kidneys	CTD
ZMYND11	Mental Deficiency	Weakened Spleen and Kidneys	CTD
ZNF41	Mental Deficiency	Weakened Spleen and Kidneys	CTD
ZNF526	Mental Deficiency	Weakened Spleen and Kidneys	CTD
ZNF674	Mental Deficiency	Weakened Spleen and Kidneys	CTD
ZNF711	Mental Deficiency	Weakened Spleen and Kidneys	CTD
IL2	Asthenia	Weakened Spleen and Kidneys	CTD
