# Supplementary material for: Exploring the potential bioactive compounds group and mechanism of Ci Bai Capsule in treating leukopenia: a combined approach of network pharmacology and transcriptome evidences
Source: Chin Med. 2025 Sep 1;20:139. doi: 10.1186/s13020-025-01197-9 (PMC12400580; doi:10.1186/s13020-025-01197-9)
Supplement: Supplementary file 1 — Supplementary Material 1. [file 13020_2025_1197_MOESM1_ESM.zip › Supplementary file/suppl2-Pubchem ids of compouds in CB.xlsx]

## Sheet: suppl2
CAS id	herb class	chemical class	pubchem cid	name
118-34-3	CWJ	Terpenoids	5316860	Syringin
508-02-1	CWJ、NZZ、FL	Terpenoids	10494	Oleanolic acid
77-52-1	CWJ、NZZ	Terpenoids	64945	Ursolic Acid
39432-56-9	CWJ	Lignans	71312557	Eleutheroside E
482-36-0	CWJ、TSZ	Flavonoids	5281643	Hyperoside
117-39-5	CWJ、WWZ、NZZ、HZ、GQZ	Flavonoids	5280343	Quercetin
486-21-5	CWJ	Coumarins	5318565	Isofraxidin
614-60-8	BHSSC	Terpenoids	637540	2-Hydroxycinnamic Acid
40437-72-7	BHSSC、GQZ	Flavonoids	127256226	Kaempferol-3-glucorhamnoside
153-18-4	BHSSC、HZ、GQZ	Flavonoids	5280805	Rutin
7432-28-2	WWZ	Lignans	23915	Schisandrin
58546-54-6	WWZ	Lignans	634470	Schisandrol B
61281-38-7	WWZ	Lignans	155256	Schizandrin A
61281-37-6	WWZ	Lignans	108130	Schisandrin B
58546-56-8	WWZ	Lignans	151529	Schisantherin A
58546-55-7	WWZ	Lignans	6438572	Schisantherin B
520-36-5	WWZ、NZZ、HZ	Flavonoids	5280443	Apigenin
529-44-2	WWZ、GQZ	Flavonoids	5281672	Myricetin
491-70-3	WWZ、NZZ	Flavonoids	5280445	Luteolin
4481-62-3/472-15-1	WWZ	Terpenoids	122844	Betulonic acid
55511-14-3	WWZ	Terpenoids	101277401	Schisandronic acid
39011-92-2	NZZ	Terpenoids	91895359	Specnuezhenide
96382-91-1	NZZ	Terpenoids	101720830	Neonuezhenide
32619-42-4	NZZ	Terpenoids	5281544	Oleuropein
10338-51-9	NZZ	PeGs	159278	Salidroside
61276-17-3	NZZ	PeGs	5281800	Acteoside
82854-37-3	NZZ	PeGs	5281771	Echinacoside
142542-89-0	NZZ	PeGs	5315870	3-Hydroxytyrosol 3-O-glucoside
480-18-2	NZZ	Flavonoids	439533	Taxifolin
480-10-4	TSZ	Flavonoids	5282102	Astragalin
522-12-3	TSZ	Flavonoids	5280459	Quercitrin
480-19-3	TSZ	Flavonoids	5281654	Isorhamnetin
327-97-9	TSZ	Phenolic acid	1794427	Chlorogenic acid
534-61-2	TSZ	Phenolic acid	6436237	Isochlorogenic acid
905-99-7	TSZ	Phenolic acid	9798666	Cryptochlorogenic acid
23726-91-2	TSZ	Lignans	5374527	(E)-beta-Damascone
520-33-2	HZ	Flavonoids	72281	Hesperetin
65692-17-3	HZ	Coumarins	5702835	7-Hydroxy-4-methoxychromen-2-one
136085-37-5	DS	Polyacetylene	53486204	Lobetyolin
142451-48-7	DS	Polyacetylene	5459227	Lobetyolinin
632-85-9	DS	Flavonoids	5281703	Wogonin
1177-14-6	DS	Flavonoids	100067	Syringaresinol
492-61-5	GQZ	Coumarins	64689	(2R,3R,4S,5S,6R)-6-(hydroxymethyl)oxane-2,3,4,5-tetrol
776-86-3	GQZ	Coumarins	69894	Isoscopoletin
305-01-1	GQZ	Coumarins	5281416	Esculetin
107-35-7	GQZ	Amino acid	1123	Taurine
16275-44-8	BZ	Volatile oil	27790	Acetamide
73069-14-4	BZ	Volatile oil	14448070	Atractylenolide II
73030-71-4	BZ	Volatile oil	155948	Atractylenolide III
