# Supplementary material for: Exploring the potential bioactive compounds group and mechanism of Ci Bai Capsule in treating leukopenia: a combined approach of network pharmacology and transcriptome evidences
Source: Chin Med. 2025 Sep 1;20:139. doi: 10.1186/s13020-025-01197-9 (PMC12400580; doi:10.1186/s13020-025-01197-9)
Supplement: Supplementary file 1 — Supplementary Material 1. [file 13020_2025_1197_MOESM1_ESM.zip › Supplementary file/suppl4-Primer sequences.xlsx]

## Sheet: Sheet1
	Information of primer					Information of antibody
	Gene name	Forward primer	Reverse primer			Reagent	Manufacturers	Product code
	AR	CTGGGAAGGGTCTACCCAC	GGTGCTATGTTAGCGGCCTC			CDK2	Cell signaling Technology	18048T
	BST2	TGTTCGGGGTTACCTTAGTCA	GCAGGAGTTTGCCTGTGTCT			CDK6	Cell signaling Technology	30483T
	CDK1	AGAAGGTACTTACGGTGTGGT	GAGAGATTTCCCGAATTGCAGT			PP1A	Cell signaling Technology	2582S
	CDK2	CCTGCTTATCAATGCAGAGGG	TGCGGGTCACCATTTCAGC			α-Tubulin	Sigma	T8203
	CDK4	ATGGCTGCCACTCGATATGAA	TCCTCCATTAGGAACTCTCACAC			Anti-Rabbit IgG	Cell signaling Technology	7074S
	CDK6	GGCGTACCCACAGAAACCATA	AGGTAAGGGCCATCTGAAAACT			Anti-Mouse IgG	Cell signaling Technology	7076S
	HSPA1A	TGGTGCAGTCCGACATGAAG	GCTGAGAGTCGTTGAAGTAGGC
	HSPA1B	GAGATCGACTCTCTGTTCGAGG	GCCCGTTGAAGAAGTCCTG
	IL27	CTGTTGCTGCTACCCTTGCTT	CACTCCTGGCAATCGAGATTC
	IL27RA	CTCCTGGGAACCTTTGGGC	CGTCCCTTTTGTGTCCCCC
	MNDA	GACAACCAAGAGCAATACACCA	ATCAGTTTGCCCAATCCAGAAT
	PPP1CC	GAGAACGAGATCCGAGGACTC	CGTATTCAAACAGACGGAGCAA
	RB1	TGCATCTTTATCGCAGCAGTT	GTTCACACGTCCGTTCTAATTTG
	PP1A	CCCATGTCCGACAGCGAGAAGCT	CCGCTATTTCTTGGCTTTGGCAGAATTGC
	HLA-G	TGACTGGTATTCTTAACTATGTTGCTCC	AGGGAGATCCGACTCGTCTGA
	SH2D1B	CCTCAAGGGAGGTGTGGATG	CCTCAAGGGAGGTGTGGATG
	GAPDH	AGGTCGGTGTGAACGGATTTG	TGTAGACCATGTAGTTGAGGTCA
